# Supplementary material for: Garcinia kola Nuts: A Molecular Cocktail for Skin Care
Source: Molecules. 2025 Sep 19;30(18):3813. doi: 10.3390/molecules30183813 (PMC12472956; doi:10.3390/molecules30183813)
Supplement: Supplementary file 1 [file molecules-30-03813-s001.zip]

Archive with 1 entries (1 files):
- molecules-3732239-supplementary.pdf
